# Supplementary material for: Probing the Structural Dynamics of the Unbound MAX Protein: Insights from Well-Tempered Metadynamics
Source: J Chem Inf Model. 2025 Dec 28;66(1):425–36. doi: 10.1021/acs.jcim.5c02155 (PMC12801308; doi:10.1021/acs.jcim.5c02155)
Supplement: Supplementary file 1 [file ci5c02155_si_001.zip]

Archive with 15 entries (14 files):
- Supporting_infomation/
- Supporting_infomation/acs-achemso.bib
- Supporting_infomation/reference.bib
- Supporting_infomation/SI-fig1.jpg
- Supporting_infomation/SI-fig2.png
- Supporting_infomation/SI-fig3.png
- Supporting_infomation/SI-fig4.png
- Supporting_infomation/SI-fig5-a.png
- Supporting_infomation/SI-fig5-b.png
- Supporting_infomation/SI-fig6.png
- Supporting_infomation/SI-fig7.png
- Supporting_infomation/SI-fig8.png
- Supporting_infomation/SI-helicity.png
- Supporting_infomation/supporting_info.pdf
- Supporting_infomation/supporting_info.tex
